# Supplementary material for: Phylogenomics of Xanthomonas field strains infecting pepper and tomato reveals diversity in effector repertoires and identifies determinants of host specificity
Source: Front Microbiol. 2015 Jun 3;6:535. doi: 10.3389/fmicb.2015.00535 (PMC4452888; doi:10.3389/fmicb.2015.00535)
Supplement: Supplementary file 1 [file Table1.XLSX]

## Sheet: Supplemental Table 1
Supplemental Table 1: Summary of Xanthomonas strains sequenced in this paper and de novo assembly statistics. Sequences were submitted to NCBI and GenBank Accession numbers are in the far right column. Genome coverage was estimated by dividing the total bases sequenced by the predicted genome size. Contig number indicates the number of contigs assembled. Contig L50 is a median statistic indicatin…
Supplementary Table 1 Summary of Xanthomonas strains sequenced in this paper and de novo assembly statistics
Species	Strain name	Base number	Read number	Genome size	Contig L50	Contig number	Average contig length	Genome coverage	Sequencing platform	GenBank accession no.
X. euvesicatoria	Xe073	619622418	6574270	5308180	176620	101	52556	117	HiSeq200 PE 100	JZRY00000000
	Xe074	499393084	5327546	5271601	174842	106	49732	95	HiSeq200 PE 100	JZLM00000000
	Xe075	711500646	7530748	5443723	136606	126	43204	131	HiSeq200 PE 100	JZLN00000000
	Xe076	634996211	6748464	5245668	187535	134	39147	121	HiSeq200 PE 100	JZLO00000000
	Xe077	613059372	6499960	5094970	210541	196	25995	120	HiSeq200 PE 100	JZLP00000000
	Xe078	691650490	7327568	5431856	198355	280	19399	127	HiSeq200 PE 100	JZLQ00000000
	Xe079	696603659	7395350	5286491	176635	80	66081	132	HiSeq200 PE 100	JZLR00000000
	Xe081	720057860	7655232	5512319	197924	569	9688	131	HiSeq200 PE 100	JZLS00000000
	Xe082	673020745	7170916	5325355	222161	125	42603	126	HiSeq200 PE 100	JZLT00000000
	Xe083	665133302	7071854	5374993	187439	129	41667	124	HiSeq200 PE 100	JZLU00000000
	Xe085	700935225	7405554	5321876	163350	116	45878	132	HiSeq200 PE 100	JZLV00000000
	Xe086	619212173	6570582	5392470	187495	174	30991	115	HiSeq200 PE 100	JZLW00000000
	Xe091	197413676	2094156	5312029	141260	116	45793	37	HiSeq200 PE 100	JZLX00000000
	Xe101	675663365	7178230	5377218	163308	148	36333	126	HiSeq200 PE 100	JZLY00000000
	Xe102	651663155	6937562	5321033	159095	124	42912	122	HiSeq200 PE 100	JZLZ00000000
	Xe103	685807898	7284172	5372384	187297	139	38650	128	HiSeq200 PE 100	JZMA00000000
	Xe104	716851850	7593786	5359869	187438	103	52038	134	HiSeq200 PE 100	JZRP00000000
	Xe105	648157693	6858450	5355745	187438	113	47396	121	HiSeq200 PE 100	JZRQ00000000
	Xe106	510807247	5406042	5355786	163306	110	48689	95	HiSeq200 PE 100	JZRR00000000
	Xe107	483930649	5134052	5319326	163306	102	52150	91	HiSeq200 PE 100	JZRS00000000
	Xe108	684847805	7240728	5362642	159114	146	36730	128	HiSeq200 PE 100	JZRT00000000
	Xe109	653087240	6910756	5421456	137244	202	26839	120	HiSeq200 PE 100	JZRU00000000
	Xe110	626536020	6642384	5137420	177767	101	50866	122	HiSeq200 PE 100	JZRV00000000
	Xe111	673020745	7170916	5156822	210555	101	51058	131	HiSeq200 PE 100	JZRW00000000
	Xe112	688852785	7297316	5314098	187444	85	62519	130	HiSeq200 PE 100	JZRX00000000
X. perforans	Xp4B	510927000	8515450	5216274	103057	128	40752	97	HiSeq200 PE 100	JZUX00000000
	Xp2010	320869010	1293178	5234672	191273	65	80533	61	MiSeq PE 150	JZVJ00000000
	TB6	645456976	6823788	5231532	278535	52	100606	123	HiSeq200 PE 100	JZWA00000000
	TB9	717503156	7596372	5244610	249937	73	71844	137	HiSeq200 PE 100	JZWB00000000
	TB15	711869951	7574392	5271807	235986	56	94139	135	HiSeq200 PE 100	JZWC00000000
	Xp3-15	882392717	9772542	5462221	236000	89	61373	162	HiSeq200 PE 100	JZUY00000000
	Xp4-20	1150703122	12697816	5291702	322019	58	91236	217	HiSeq200 PE 100	JZUZ00000000
	Xp5-6	1148928316	12785768	5302685	321641	45	117837	217	HiSeq200 PE 100	JZVA00000000
	Xp7-12	966057756	10704340	5123246	241373	55	93150	189	HiSeq200 PE 100	JZVB00000000
	Xp8-16	892760342	9942430	5262802	249686	56	93979	170	HiSeq200 PE 100	JZVC00000000
	Xp9-5	997840661	11062576	5366991	209683	112	47920	186	HiSeq200 PE 100	JZVD00000000
	Xp10-13	2546861708	28104972	5171704	278539	50	103434	492	HiSeq200 PE 100	JZVE00000000
	Xp11-2	972865318	10778350	5359517	246078	44	121807	182	HiSeq200 PE 100	JZVF00000000
	Xp15-11	1216654128	13411430	5313448	266886	47	113052	229	HiSeq200 PE 100	JZVG00000000
	Xp17-12	2365639510	26369818	5185507	302616	52	99721	456	HiSeq200 PE 100	JZVH00000000
	Xp18-15	2482065148	27718790	5353648	376641	42	127468	464	HiSeq200 PE 100	JZVI00000000
	GEV839	235180837	1083060	5445384	117164	119	45760	43	MiSeq PE 150	JZVK00000000
	GEV872	250030537	1167107	5205269	200220	333	15631	48	MiSeq PE 150	JZVL00000000
	GEV893	233916672	1072694	5144963	141320	107	48084	45	MiSeq PE 150	JZVM00000000
	GEV904	195892956	900776	5143643	137900	131	39264	38	MiSeq PE 150	JZVN00000000
	GEV909	235126195	1086572	5153950	198473	84	61357	46	MiSeq PE 150	JZVO00000000
	GEV915	241236850	1109302	5123115	185929	76	67409	47	MiSeq PE 150	JZVP00000000
	GEV917	178483107	820012	5146551	157228	133	38696	35	MiSeq PE 150	JZVQ00000000
	GEV936	243347472	1126274	5150252	169692	90	57225	47	MiSeq PE 150	JZVR00000000
	GEV940	232941948	1068517	5154749	210471	84	61366	45	MiSeq PE 150	JZVS00000000
	GEV968	258310480	1175317	5151633	191263	83	62068	50	MiSeq PE 150	JZVT00000000
	GEV993	233928947	1075825	5172487	241297	136	38033	45	MiSeq PE 150	JZVU00000000
	GEV1001	249894951	1161721	5186856	244462	62	83659	48	MiSeq PE 150	JZVV00000000
	GEV1026	221921338	1021697	5182328	217437	216	23992	43	MiSeq PE 150	JZVW00000000
	GEV1044	220210692	1007162	5233846	192104	73	71697	42	MiSeq PE 150	JZVX00000000
	GEV1054	237151700	1081262	5236568	241327	73	71734	45	MiSeq PE 150	JZVY00000000
	GEV1063	295016944	1352259	5172138	163796	88	58774	57	MiSeq PE 150	JZVZ00000000
X. gardneri	Xg153	707314366	7471446	5394175	45144	251	21491	131	HiSeq200 PE 100	JZJR00000000
	Xg156	112890220	846494	5313591	43735	201	26436	21	MiSeq PE 250	JZJS00000000
	Xg157	168119123	1972102	5307601	38544	237	22395	32	MiSeq PE 250	JZJT00000000
	Xg159	167531602	1958340	5304768	40532	238	22289	32	MiSeq PE 250	JZJU00000000
	Xg160	231233863	1846316	5336064	49361	180	29645	43	MiSeq PE 250	JZJV00000000
	Xg164	79312020	1058500	5264384	19172	456	11545	15	MiSeq PE 250	JZJW00000000
	Xg165	86780410	1031646	5314003	29193	301	17654	16	MiSeq PE 250	JZJX00000000
	Xg173	695534158	3612768	5345049	61942	159	33617	130	MiSeq PE 250	JZJY00000000
	Xg174	673874226	3815676	5250516	59240	177	29664	128	MiSeq PE 250	JZJZ00000000
	Xg177	99150031	642826	5135275	39449	236	21760	19	MiSeq PE 250	JZKA00000000
