# Supplementary material for: Phylogenomics of Xanthomonas field strains infecting pepper and tomato reveals diversity in effector repertoires and identifies determinants of host specificity
Source: Front Microbiol. 2015 Jun 3;6:535. doi: 10.3389/fmicb.2015.00535 (PMC4452888; doi:10.3389/fmicb.2015.00535)
Supplement: Supplementary file 2 [file Table2.XLSX]

## Sheet: Supplemental Table 2
Supplementary Table 2 Average statistics for de novo genome assemblies
Species	Strains	Contig L50	Contig size	Contig number	Genome coverage	Genome size
X. euvesicatoria	25	177763	42356.6	149.04	118.17	5.32701e+06
X. perforans	32	256872	71987.5	91	132.531	5.23113e+06
X. gardneri	10	42631.2	23649.6	243.6	56.8137	5296542
