# Supplementary material for: Phylogenomics of Xanthomonas field strains infecting pepper and tomato reveals diversity in effector repertoires and identifies determinants of host specificity
Source: Front Microbiol. 2015 Jun 3;6:535. doi: 10.3389/fmicb.2015.00535 (PMC4452888; doi:10.3389/fmicb.2015.00535)
Supplement: Supplementary file 3 [file Table3.XLSX]

## Sheet: Supplemental Table 3
Supplemental Table 3 SNP counts and average SNPs per species between Xanthomonas field strains and the reference Xac306.
Strain	SNPs with Xac306		Species	Average SNPs with Xac306	St. Dev.
Xg164	22105		Xe	128376	3024.2
Xg177	23136		Xp	136673	3402.99
Xg165	23455		Xg	30462.2	8015.34
Xg156	25259
Xg159	27906
Xg157	28134
Xg160	33405
Xg173	39322
Xg174	39451
Xg153	43799
Xe091	114490
Xe107	127201
Xe106	127240
Xe074	127832
Xe109	128125
Xe105	128153
Xe110	128322
Xe111	128332
Xe108	128338
Xe085	128643
Xe073	128722
Xe075	128750
Xe112	128933
Xe104	129008
Xe078	129258
Xe086	129310
Xe081	129471
Xe083	129550
Xe103	129618
Xe082	129645
Xe102	129720
TB9	129929
Xe079	129934
Xe101	129996
TB6	130144
Xe077	130196
Xe076	130612
TB15	130661
Xp15-11	132046
Xp4-20	133043
Xp8-16	133593
Xp11-2	133755
Xp3-15	133790
Xp7-12	134550
Xp5-6	134551
Xp9-5	134560
GEV917	135644
GEV904	136229
Xp10-13	136805
Xp17-12	137145
Xp18-15	137163
GEV839	137906
GEV1026	138104
GEV909	138264
GEV1044	138271
GEV893	138483
GEV940	138745
GEV1054	139335
GEV1001	139567
GEV993	139884
GEV915	140048
GEV968	140214
GEV872	140362
GEV936	140500
Xp2010	141312
GEV1063	142272
