# Supplementary material for: Phylogenomics of Xanthomonas field strains infecting pepper and tomato reveals diversity in effector repertoires and identifies determinants of host specificity
Source: Front Microbiol. 2015 Jun 3;6:535. doi: 10.3389/fmicb.2015.00535 (PMC4452888; doi:10.3389/fmicb.2015.00535)
Supplement: Supplementary file 6 [file Table6.XLSX]

## Sheet: Supplemental Table 6
Supplemental Table 6: Xanthomonas gardneri predicted type III effectors. A check mark indicates that the effector is predicted, a double check indicates two separate copies, effector absences are marked with a (-). T: truncation, FS: frame shift mutations, CTG: contig break in assembly. *The presence of AvrHah1 was determined by Southern Blot and the activity of AvrHah1 was confirmed by HR on pep…
Supplemental Table 6 Xanthomonas gardneri predicted type III effectors
	year	1953	2010					2011			2012
	state		O	M	M	M	M	O	O	O	O	O
Type III effector	strain	Xg101	Xg153	Xg156	Xg157	Xg159	Xg160	Xg164	Xg165	Xg173	Xg174	Xg177
AvrBs1 class		✓	✓	✓	✓	✓	✓	✓	✓	✓	✓	✓
AvrBs2		✓	✓	✓	✓	✓	✓	✓	✓	✓	✓	✓
AvrBs7		-	-	✓	-	-	-	-	-	✓	-	-
AvrHah1*		✓	✓	✓	✓	✓	✓	✓	✓	✓	✓	✓
AvrXccA1		✓	✓	✓	✓	✓	✓	✓	✓	✓	✓	✓
XopAD		✓	✓	✓	✓	✓	✓	✓	✓	✓	✓	✓
XopAM		✓	✓	✓	✓	✓	✓	✓	✓	✓	✓	✓
XopAO		✓	✓	✓	✓	✓	✓	✓	✓	✓	✓	✓
XopAQ		✓	✓	-	-	✓	✓	✓	✓	✓	✓	✓
XopAS		✓	✓	✓	✓	✓	✓	✓	✓	✓	✓	✓
XopB		✓	✓	✓	✓	✓	✓	✓	✓	✓	✓	✓
XopD		✓	✓	✓	✓	✓	✓	✓	✓	✓	✓	✓
XopE2		✓	✓✓	✓✓	✓✓	✓T✓T	✓✓	✓	✓	✓✓	✓✓	✓
XopF1		✓	✓	✓	✓	✓	✓	✓	✓	✓	✓	✓
XopG		✓	FS	✓	✓	✓	✓	✓	✓	✓	✓	✓
XopK		✓	✓	✓	✓	✓	✓	✓	✓	✓	✓	✓
XopJ1		-	✓	✓	✓	✓	✓	✓	✓	✓	✓	✓
XopL		✓	✓	✓	✓	✓	✓	✓	✓	✓	✓	✓
XopN		✓	✓	✓	✓	✓	✓	✓	✓	✓	✓	✓
XopQ		✓	✓	✓	✓	✓	✓	✓	✓	✓	✓	✓
XopR		✓	✓	✓	✓	✓	✓	✓	✓	✓	✓	✓
XopX		✓	✓	✓	✓	✓	✓	✓	✓	✓	✓	✓
ZopZ2		✓	✓	✓	✓	✓	✓	✓	✓CTG	✓	✓	✓
PTP		-	✓	✓	✓	✓	✓	✓	✓	✓	✓	✓
T3EP		-	✓	✓	✓	✓	✓	✓	✓	✓	✓	✓
