# Supplementary material for: Phylogenomics of Xanthomonas field strains infecting pepper and tomato reveals diversity in effector repertoires and identifies determinants of host specificity
Source: Front Microbiol. 2015 Jun 3;6:535. doi: 10.3389/fmicb.2015.00535 (PMC4452888; doi:10.3389/fmicb.2015.00535)
Supplement: Supplementary file 7 [file Table7.XLSX]

## Sheet: Supplemental Table 7
Supplemental Table 7: Xanthomonas perforans AvrBsT and its role in host specificity on pepper. Xp strains are organized according to isolation year. The presence of AvrBsT was first determined with effector predictions and then confirmed with PCR and HR on pepper cv. ECW. The pathogenicity of Xp strains of pepper is described after infiltration at a low inoculum to observe lesion development. The…
Supplemental Table 7 Xanthomonas perforans AvrBsT and its role in host specificity on pepper
Year of isolation	Strain	avrBsT presence (+) or absence (-)			Pepper pathogenicity	Group type		AvrBsT deletion mutant phenotype on pepper cv. ECW
		HR on ECW	PCR confirmation	Genome assembly		Timilsina et al. 2014	This paper
1991	Xp91-118	-	-	-	No lesions	1	1B	NT
1998	Xp4B	+	+	+	No lesions	1	1B	not fully virulent in planta, no 108 infiltration-watersoaking phenotype, some lesions appear
2006	Xp3-15	+	+	+	NT	2	2	NT
	Xp4-20	+	+	+	NT	Separate clade*	1B	NT
	Xp5-6	-	-	-	weak lesions, similar to Xp91-118 ∆avrXv3 mutant	2	1B	n/a (natural AvrBsT mutant)
	Xp7-12	+	+	+	NT	**	2	NT
	Xp8-16	+	+	+	NT	2	2	NT
	Xp9-5	+	+	+	NT	2	2	NT
	Xp10-13	+	+	+	NT	2	2	NT
	Xp11-2	+	+	+	NT	1	1B	NT
	Xp15-11	+	+	+	NT	1	1B	NT
	Xp17-12*	-	-	-	Watersoaking+ typical lesions	1	1B	n/a (natural AvrBsT mutant)
	Xp18-15	+	+	+	NT	1	1B	NT
2010	Xp2010*	-	-	-	Watersoaking+ typical lesions	2	2	108 infiltration- watersoaking phenotype
2012	GEV839	+	+	+	No lesions	2	2	108 infiltration- watersoaking phenotype
	GEV872	+	+	+	No lesions	1	1A	In planta growth 100 fold higher compared to 91-118 avrXv3 mutant and 50 fold lower compared to pepper pathogen, TB15.
	GEV893	+	+	+	No lesions	1	1A	NT
	GEV904	+	+	+	No lesions	1	1A	NT
	GEV909	+	+	+	No lesions	1	1A	In planta growth 100 fold higher compared to 91-118 avrXv3 mutant and 10-20 fold lower compared to pepper pathogen, TB15
	GEV915	+	+	+	No lesions	1	1A	NT
	GEV917	+	+	+	No lesions	1	1A	NT
	GEV936	+	+	+	No lesions	1	1A	NT
	GEV940	+	+	+	No lesions	1	1A	NT
	GEV968	+	+	+	No lesions	1	1A	NT
	GEV993	+	+	+	No lesions	1	1A	NT
	GEV1001	+	+	+	No lesions	2	2	108 infiltration- watersoaking phenotype, in planta growth similar to pepper pathogen TB15.
	GEV1026	+	+	+	No lesions	1	1A	NT
	GEV1044	+	+	+	No lesions	2	2	NT
	GEV1054	+	+	+	No lesions	2	2	NT
	GEV1063	+	+	+	No lesions	2	2	NT
2013	TB6	+	+	+	No lesions	2	2	NT
	TB9*	-	-	-	Watersoaking + typical lesions	2	2	n/a (natural AvrBsT mutant)
	TB15*	-	-	-	Watersoaking + typical lesions	2	2	n/a (natural AvrBsT mutant)
